# Supplementary material for: Societal Narratives on Caregivers in Asia
Source: Int J Environ Res Public Health. 2021 Oct 26;18(21):11241. doi: 10.3390/ijerph182111241 (PMC8583461; doi:10.3390/ijerph182111241)
Supplement: Supplementary file 1 [file ijerph-18-11241-s001.zip]

Archive with 1 entries (1 files):
- ijerph-1401589-supplementary.pdf
